# Supplementary material for: (E)-N′-(4-Hy­droxy­benzyl­idene)-2-nitro­benzohydrazide
Source: Acta Crystallogr Sect E Struct Rep Online. 2010 Jun 16;66(Pt 7):o1652. doi: 10.1107/S1600536810022075 (PMC3006755; doi:10.1107/S1600536810022075)
Supplement: Supplementary file 2 [file e-66-o1652-Isup2.hkl]

# 
# h,k,l, Fc-squared, Fo-squared, sigma(Fo-squared) and status flag 
# 
data_I
_shelx_title ' P212121 in P2(1)2(1)2(1)' 
_shelx_refln_list_code          4 
_shelx_F_calc_maximum      160.70 
_exptl_crystal_F_000       592.00 
_reflns_d_resolution_high  0.7936 
 
loop_ 
 _symmetry_equiv_pos_as_xyz 
 'x, y, z' 
 '-x+1/2, -y, z+1/2' 
 '-x, y+1/2, -z+1/2' 
 'x+1/2, -y+1/2, -z' 
 
_cell_length_a     7.7202 
_cell_length_b    11.3982 
_cell_length_c    15.0720 
_cell_angle_alpha  90.000 
_cell_angle_beta   90.000 
_cell_angle_gamma  90.000 
 
_shelx_F_squared_multiplier     1.000 
 
loop_ 
 _refln_index_h 
 _refln_index_k 
 _refln_index_l 
 _refln_F_squared_calc 
 _refln_F_squared_meas 
 _refln_F_squared_sigma 
 _refln_observed_status 
   2   0   0     1919.74     1604.31     37.43 o 
   4   0   0     2788.58     2980.46     71.30 o 
   6   0   0       14.48       21.29     21.14 o 
   8   0   0        1.45       -4.33     10.19 o 
   1   1   0      503.06      494.69     15.45 o 
   2   1   0     1212.17     1127.70     17.93 o 
   3   1   0       43.08       32.00      5.02 o 
   4   1   0     2254.49     2222.83     41.68 o 
   5   1   0      202.25      199.09     11.76 o 
   6   1   0       84.77       80.12      9.88 o 
   7   1   0        3.93        2.80      7.38 o 
   8   1   0       15.19       17.98      8.12 o 
   9   1   0        8.09       -3.16      9.03 o 
   0   2   0     8375.16     7795.00    235.04 o 
   1   2   0     2158.26     2040.99     64.76 o 
   2   2   0     1742.36     1769.56     19.53 o 
   3   2   0       36.91       28.53      4.15 o 
   4   2   0       96.41       90.62      7.49 o 
   5   2   0       21.36       21.90      5.40 o 
   6   2   0       12.53       16.42      9.80 o 
   7   2   0        0.35        3.84      6.54 o 
   8   2   0        8.80       10.10     10.06 o 
   9   2   0        0.03       -3.55      9.52 o 
   1   3   0        2.99        4.51      1.69 o 
   2   3   0       46.37       51.91      3.72 o 
   3   3   0      605.62      643.08     37.37 o 
   4   3   0     2310.34     2533.71     93.66 o 
   5   3   0      155.69      171.36     20.10 o 
   6   3   0        8.54        0.93      6.75 o 
   7   3   0        1.98        2.67      8.28 o 
   8   3   0       19.26       22.32     12.72 o 
   9   3   0        3.99        6.48     11.89 o 
   0   4   0     2611.21     2436.79     40.03 o 
   1   4   0      475.44      491.14     10.77 o 
   2   4   0     1092.07     1008.46     15.80 o 
   3   4   0      358.09      385.99     17.53 o 
   4   4   0        3.69        6.15      3.71 o 
   5   4   0       54.01       31.24      9.52 o 
   6   4   0       35.58       35.71     10.76 o 
   7   4   0       19.72        1.53      8.28 o 
   8   4   0       45.35        2.55     12.22 o 
   9   4   0        4.10        2.51     11.97 o 
   1   5   0        0.88        7.88      2.64 o 
   2   5   0     2415.62     2567.30     31.06 o 
   3   5   0       32.91       38.15      3.20 o 
   4   5   0      189.78      220.48     18.12 o 
   5   5   0      143.16      145.52     17.26 o 
   6   5   0        6.67        7.39      8.46 o 
   7   5   0        9.73       16.36     10.19 o 
   8   5   0       17.57       18.45     12.29 o 
   9   5   0       22.88      -12.23     27.63 o 
   0   6   0     5416.32     5732.52     81.69 o 
   1   6   0      169.03      165.79      8.16 o 
   2   6   0       32.25       41.00      4.57 o 
   3   6   0       32.59       26.91      9.34 o 
   4   6   0      135.69      183.35     17.73 o 
   5   6   0        9.82        9.23      8.24 o 
   6   6   0        0.00        5.00      6.64 o 
   7   6   0       10.04       16.96     12.61 o 
   8   6   0       15.47       19.75     23.43 o 
   1   7   0      200.33      198.58      9.60 o 
   2   7   0       20.97       22.67      6.23 o 
   3   7   0       99.80      126.82     12.19 o 
   4   7   0       35.49       44.87      9.14 o 
   5   7   0       53.54       32.01     11.26 o 
   6   7   0        0.58        2.86      6.66 o 
   7   7   0       15.71       21.22     13.37 o 
   8   7   0        0.33       -0.89     14.01 o 
   0   8   0        1.68       -5.80      4.33 o 
   1   8   0       32.59       25.88      5.06 o 
   2   8   0      239.66      257.06     15.95 o 
   3   8   0        0.78       -2.34      4.93 o 
   4   8   0       47.24       34.94      8.40 o 
   5   8   0        9.15       -0.78      6.55 o 
   6   8   0       31.32       35.78     10.09 o 
   7   8   0       11.20       22.93     14.26 o 
   8   8   0        3.15       -4.33     16.55 o 
   1   9   0       32.43       25.01      7.40 o 
   2   9   0        2.34        2.94      5.63 o 
   3   9   0       15.45       18.49      7.73 o 
   4   9   0        4.86       10.55      6.72 o 
   5   9   0        0.61        1.76      9.08 o 
   6   9   0       56.28       41.28     14.31 o 
   7   9   0        0.01       17.15     12.99 o 
   0  10   0      294.67      260.76     33.36 o 
   1  10   0       14.09        3.04      6.20 o 
   2  10   0       39.36       30.59      8.66 o 
   3  10   0        2.02        0.66      7.06 o 
   4  10   0        0.57        0.16      7.08 o 
   5  10   0       19.68       18.63     14.39 o 
   6  10   0       30.68       21.03     12.40 o 
   1  11   0       15.12        8.58     10.88 o 
   2  11   0      338.42      365.58     22.59 o 
   3  11   0       25.85       16.62      8.57 o 
   4  11   0        0.00       -4.33      7.28 o 
   5  11   0       10.73       13.70      8.44 o 
   6  11   0       12.65       10.11     11.59 o 
   0  12   0      104.10       76.40     24.96 o 
   1  12   0        1.01       -3.35     17.95 o 
   2  12   0        0.03        5.98     11.99 o 
   3  12   0        1.44       -1.20      8.53 o 
   4  12   0        0.77       -1.08      8.36 o 
   5  12   0        4.75       -5.48      8.88 o 
   1  13   0        0.13       -1.85     10.02 o 
   2  13   0       27.44       -3.70     20.88 o 
   3  13   0       13.23       23.60     15.03 o 
   4  13   0        0.02        7.51     13.24 o 
   0  14   0        0.08       -1.78     16.04 o 
   1  14   0        0.00        1.29     13.21 o 
   2  14   0       63.62       54.75     28.27 o 
   1   0   1      124.46      108.58     14.52 o 
   2   0   1     7942.93     7671.87    209.55 o 
   3   0   1      153.86      161.85      9.78 o 
   4   0   1      102.46       97.92     14.90 o 
   5   0   1        7.59        4.74      4.53 o 
   6   0   1       28.08       49.77      9.63 o 
   7   0   1       26.83       25.39      6.58 o 
   8   0   1       14.93        7.65      8.99 o 
   9   0   1        0.14       -0.15      9.32 o 
   0   1   1     1647.64     1650.77     41.64 o 
   1   1   1      474.07      457.32      9.96 o 
   2   1   1    25824.88    24015.25    412.33 o 
   3   1   1     1790.17     1699.70     19.06 o 
   4   1   1     1786.87     1817.70     22.35 o 
   5   1   1       49.89       53.64      5.16 o 
   6   1   1        2.49        1.29      3.36 o 
   7   1   1        0.46        0.94      4.69 o 
   8   1   1       36.59       20.97      7.48 o 
   9   1   1        3.54       20.64      7.80 o 
   0   2   1     2035.91     1764.99     39.61 o 
   1   2   1     2648.55     2489.39     22.36 o 
   2   2   1     8016.53     7781.03    130.17 o 
   3   2   1      193.02      182.46      7.37 o 
   4   2   1        4.70        4.25      2.39 o 
   5   2   1      117.86      107.23      6.59 o 
   6   2   1      496.47      529.79     14.61 o 
   7   2   1        0.17       -0.14      4.55 o 
   8   2   1        1.95        2.36      6.17 o 
   9   2   1       10.32        5.13      8.38 o 
   0   3   1       57.56       47.04      4.59 o 
   1   3   1       65.66       72.52      2.96 o 
   2   3   1     1530.57     1363.31     20.13 o 
   3   3   1      413.04      419.63     11.92 o 
   4   3   1      310.95      332.84      8.99 o 
   5   3   1       16.16       14.02      4.12 o 
   6   3   1       37.29       23.92      6.72 o 
   7   3   1        1.02       -2.69      4.79 o 
   8   3   1       29.43       28.44      8.75 o 
   9   3   1        2.62       -1.70      8.34 o 
   0   4   1      598.76      650.35     12.99 o 
   1   4   1      101.64       97.84      3.63 o 
   2   4   1      903.65      922.50     13.03 o 
   3   4   1      258.44      267.20      9.99 o 
   4   4   1       45.00       47.02      6.18 o 
   5   4   1      135.31      131.04     14.78 o 
   6   4   1      295.01      311.02     16.70 o 
   7   4   1       29.54       31.23      7.89 o 
   8   4   1        5.98       -3.54      6.51 o 
   9   4   1        2.57        2.33      8.74 o 
   0   5   1      167.05      202.08     10.66 o 
   1   5   1      241.10      255.17      6.20 o 
   2   5   1     1411.65     1447.06     20.15 o 
   3   5   1      323.77      302.30      8.52 o 
   4   5   1       68.80       76.47      8.76 o 
   5   5   1       79.36       96.62     10.67 o 
   6   5   1       71.33       72.98     10.13 o 
   7   5   1       33.63       32.28      8.56 o 
   8   5   1       43.89       46.02     15.88 o 
   9   5   1        1.21        3.01      9.05 o 
   0   6   1     1458.99     1471.10     30.92 o 
   1   6   1      343.04      332.93      7.79 o 
   2   6   1      560.43      594.12      9.78 o 
   3   6   1        5.15        4.94      2.95 o 
   4   6   1      102.38      118.69     14.37 o 
   5   6   1        9.83        1.81      5.98 o 
   6   6   1        7.84        6.63      6.58 o 
   7   6   1        4.93       12.55      6.69 o 
   8   6   1        5.04        9.52      8.37 o 
   0   7   1      163.20      161.04      9.45 o 
   1   7   1       59.67       54.39      4.80 o 
   2   7   1      227.86      266.26     14.16 o 
   3   7   1       79.50       78.04      7.03 o 
   4   7   1      153.18      185.60     10.80 o 
   5   7   1        5.39        7.00      5.64 o 
   6   7   1       51.08       34.48      9.14 o 
   7   7   1        4.61        5.83      6.70 o 
   8   7   1       15.32       14.13      9.86 o 
   0   8   1        0.50        3.55      3.37 o 
   1   8   1       11.89       11.92      3.42 o 
   2   8   1       17.20       22.15      4.61 o 
   3   8   1        7.84        5.44      3.85 o 
   4   8   1       19.54        8.12      4.70 o 
   5   8   1        2.14        2.31      5.61 o 
   6   8   1        3.21        8.20      6.46 o 
   7   8   1        3.41        4.27      7.11 o 
   0   9   1        0.21        5.37      4.11 o 
   1   9   1       33.68       25.21      5.30 o 
   2   9   1       46.10       38.53      5.98 o 
   3   9   1       14.65        6.20      4.19 o 
   4   9   1       23.41       18.70      5.54 o 
   5   9   1       20.57       19.75      7.55 o 
   6   9   1       65.39       67.14     16.94 o 
   7   9   1        4.08        6.12      8.42 o 
   0  10   1       46.45       16.62     10.71 o 
   1  10   1       34.22       39.51      6.33 o 
   2  10   1       13.39        7.48      4.99 o 
   3  10   1       10.88        7.90      5.20 o 
   4  10   1      147.57      135.07     10.47 o 
   5  10   1        2.82        4.74      6.46 o 
   6  10   1        0.76        1.17      6.73 o 
   0  11   1      101.69      101.99     17.92 o 
   1  11   1        0.31        0.76      5.44 o 
   2  11   1       46.37       43.66      7.50 o 
   3  11   1       30.96       43.12      7.48 o 
   4  11   1       32.95       23.66      8.83 o 
   5  11   1       16.42        6.78      6.80 o 
   6  11   1        2.54        1.99      7.97 o 
   0  12   1      221.99      226.22     32.72 o 
   1  12   1       50.97       37.26     11.28 o 
   2  12   1       41.17       28.28      8.46 o 
   3  12   1       12.20        5.49      6.13 o 
   4  12   1       10.36       12.26      6.66 o 
   5  12   1        7.89       10.53      7.52 o 
   0  13   1        0.06        0.61     11.79 o 
   1  13   1        7.15        6.55      8.67 o 
   2  13   1        2.48        1.42      9.27 o 
   3  13   1        9.99        7.97      7.52 o 
   4  13   1       19.20       29.43     12.60 o 
   0  14   1       14.20      -13.75     14.05 o 
   1  14   1        2.40        1.58     10.40 o 
   0   0   2       78.68       90.40      6.88 o 
   1   0   2     1463.45     1291.78     18.93 o 
   2   0   2      248.70      233.78     12.60 o 
   3   0   2       21.18       36.41      6.36 o 
   4   0   2      106.27      113.10     10.06 o 
   5   0   2        0.07        4.13      3.43 o 
   6   0   2       31.11       37.24      7.14 o 
   7   0   2        7.24        2.58      5.24 o 
   8   0   2       81.55       56.28     13.19 o 
   9   0   2        0.05      -10.67      8.08 o 
   0   1   2     7767.70     6974.69    107.72 o 
   1   1   2      911.07      905.47     23.52 o 
   2   1   2     5873.22     5784.52     39.63 o 
   3   1   2      142.05      131.71      4.88 o 
   4   1   2      606.81      618.45     12.40 o 
   5   1   2       22.60       17.72      3.69 o 
   6   1   2       87.09       76.49      6.66 o 
   7   1   2       16.90       10.83      5.07 o 
   8   1   2        6.20        5.79      5.35 o 
   9   1   2        0.46       -4.72      6.19 o 
   0   2   2     4526.89     4065.94     35.25 o 
   1   2   2     1284.02     1268.11     19.40 o 
   2   2   2     2067.36     2002.82     27.46 o 
   3   2   2       95.30       94.86      4.68 o 
   4   2   2     1283.53     1271.32     20.14 o 
   5   2   2      105.63      109.28      6.78 o 
   6   2   2      480.28      493.28     19.54 o 
   7   2   2       43.32       42.67      8.04 o 
   8   2   2        6.71        7.20      6.95 o 
   9   2   2        2.34       -4.29      7.02 o 
   0   3   2      239.96      231.82      6.28 o 
   1   3   2      350.14      341.07      8.22 o 
   2   3   2      365.80      328.63     11.49 o 
   3   3   2       41.95       44.76      4.11 o 
   4   3   2     1946.17     1887.80     22.05 o 
   5   3   2        8.72        6.81      3.88 o 
   6   3   2       57.03       48.71      9.89 o 
   7   3   2       36.59       35.39      7.94 o 
   8   3   2       37.62       16.38      7.59 o 
   9   3   2        0.77      -12.43      8.29 o 
   0   4   2     1847.58     1814.83     21.05 o 
   1   4   2      704.83      709.80     10.23 o 
   2   4   2        0.58        0.02      1.63 o 
   3   4   2       17.76       18.83      2.94 o 
   4   4   2      137.75      156.29      9.59 o 
   5   4   2      104.96      104.48     10.18 o 
   6   4   2      124.30      133.00     12.74 o 
   7   4   2        5.41       10.72      7.02 o 
   8   4   2        3.45        2.48      6.50 o 
   9   4   2        0.61       -3.13      8.46 o 
   0   5   2      388.41      360.51     10.90 o 
   1   5   2       47.32       41.25      2.97 o 
   2   5   2       16.88       16.34      2.69 o 
   3   5   2      111.36      115.34      6.08 o 
   4   5   2       28.21       25.36      6.32 o 
   5   5   2        8.61       11.05      5.68 o 
   6   5   2       51.33       66.27     12.24 o 
   7   5   2        4.28        4.02      6.87 o 
   8   5   2       46.82       49.01     11.25 o 
   9   5   2        3.14        5.11     13.40 o 
   0   6   2      306.96      302.56     10.95 o 
   1   6   2      421.22      415.83      7.82 o 
   2   6   2       62.28       65.29      4.96 o 
   3   6   2       26.05       24.82      3.81 o 
   4   6   2        6.27       14.47      5.70 o 
   5   6   2       56.45       70.10      9.78 o 
   6   6   2       48.75       48.83      9.90 o 
   7   6   2       47.34       57.35     11.08 o 
   8   6   2        2.93       14.70      9.04 o 
   0   7   2      596.68      638.48     14.60 o 
   1   7   2       17.63       23.69      3.35 o 
   2   7   2      315.87      350.76     11.59 o 
   3   7   2       25.45       25.02      5.13 o 
   4   7   2      173.85      200.49     14.19 o 
   5   7   2       36.77       36.35      7.78 o 
   6   7   2        5.78        3.52      6.42 o 
   7   7   2        0.55        7.05      8.42 o 
   8   7   2       12.46       17.15      9.70 o 
   0   8   2       26.01       26.05      5.35 o 
   1   8   2       94.82      100.92      8.87 o 
   2   8   2        6.86        3.28      3.12 o 
   3   8   2      128.94      137.33      9.47 o 
   4   8   2      148.59      153.50     13.15 o 
   5   8   2        4.12        2.04      5.86 o 
   6   8   2       42.75       38.77      9.95 o 
   7   8   2        3.76        5.25      8.06 o 
   0   9   2       71.33       64.71     10.20 o 
   1   9   2       33.78       41.21      5.97 o 
   2   9   2       46.48       52.16      6.69 o 
   3   9   2       14.28       12.55      4.90 o 
   4   9   2        0.25        3.25      4.46 o 
   5   9   2        3.15        1.80      6.09 o 
   6   9   2       41.14       40.26      9.64 o 
   7   9   2        1.56       -3.39      8.75 o 
   0  10   2       10.54        7.08      6.49 o 
   1  10   2        4.23        0.40      4.24 o 
   2  10   2       28.50       19.91      5.86 o 
   3  10   2       35.57       31.68      6.38 o 
   4  10   2       59.91       53.33      8.12 o 
   5  10   2        0.58       -5.98      6.62 o 
   6  10   2        6.60        3.24      7.10 o 
   0  11   2       43.21       24.09     12.03 o 
   1  11   2       33.29       48.50      8.31 o 
   2  11   2       64.63       62.53      8.46 o 
   3  11   2       69.72       63.30      8.56 o 
   4  11   2       17.26       22.45      6.99 o 
   5  11   2       12.20        8.08      7.26 o 
   6  11   2        5.91       -1.31     11.03 o 
   0  12   2       18.56       17.28     12.39 o 
   1  12   2       34.45       11.92      8.78 o 
   2  12   2       23.65       19.17      7.91 o 
   3  12   2        3.12        0.10      6.31 o 
   4  12   2        6.10        8.93      6.98 o 
   5  12   2       15.98       -4.05      7.01 o 
   0  13   2        7.29        4.47     14.13 o 
   1  13   2        1.98       -4.88      7.94 o 
   2  13   2       41.55       35.18     11.06 o 
   3  13   2        4.48        3.92      7.64 o 
   0  14   2        0.48       -5.56     14.39 o 
   1  14   2        5.30        6.05     10.12 o 
   1   0   3       22.99       18.26      4.10 o 
   2   0   3      704.32      711.18     19.00 o 
   3   0   3       14.34       18.46      3.33 o 
   4   0   3      600.35      607.92     28.12 o 
   5   0   3      122.32      140.88     10.48 o 
   6   0   3      398.53      390.44     17.58 o 
   7   0   3        8.36        4.92      6.18 o 
   8   0   3       13.94       -1.34      6.69 o 
   9   0   3        0.15       -6.53      8.67 o 
   0   1   3      104.45      123.34      7.31 o 
   1   1   3      723.48      750.45     12.55 o 
   2   1   3       72.40       58.38      3.66 o 
   3   1   3     1499.74     1510.39     16.41 o 
   4   1   3      202.18      193.86      6.91 o 
   5   1   3        8.98        9.59      3.24 o 
   6   1   3       55.87       59.35      5.62 o 
   7   1   3        6.31        8.89      4.41 o 
   8   1   3        0.32        4.14      6.36 o 
   9   1   3        9.74       10.92      8.52 o 
   0   2   3       11.50       16.01      3.38 o 
   1   2   3      190.94      168.31      3.70 o 
   2   2   3     1466.46     1425.41     14.17 o 
   3   2   3      504.87      495.14      9.27 o 
   4   2   3      918.34      921.41     20.35 o 
   5   2   3       82.04       92.06      8.07 o 
   6   2   3       85.47      114.69     10.37 o 
   7   2   3        5.30        6.46      5.74 o 
   8   2   3       30.92       32.60      7.43 o 
   9   2   3        0.31       13.35      9.42 o 
   0   3   3      392.33      332.47     11.33 o 
   1   3   3      552.83      560.27      8.49 o 
   2   3   3      177.59      191.44      4.98 o 
   3   3   3        4.03        2.38      1.79 o 
   4   3   3      933.11      986.72     16.26 o 
   5   3   3       64.16       74.36      6.42 o 
   6   3   3       39.42       43.34      8.02 o 
   7   3   3       29.72       31.25      8.01 o 
   8   3   3       16.96       11.08     11.58 o 
   9   3   3       34.77       38.47     12.02 o 
   0   4   3      277.17      257.01      7.71 o 
   1   4   3      308.90      297.40      6.07 o 
   2   4   3      128.00      127.65      4.89 o 
   3   4   3       84.50       98.75      6.85 o 
   4   4   3       91.77      100.23      7.02 o 
   5   4   3      135.54      156.88      9.64 o 
   6   4   3      183.72      186.49     13.92 o 
   7   4   3        0.21       -5.63      5.36 o 
   8   4   3       81.01       82.88     14.50 o 
   9   4   3        0.50      -10.56      7.98 o 
   0   5   3      417.76      472.32     11.12 o 
   1   5   3       35.57       31.96      2.71 o 
   2   5   3      717.17      683.25     14.51 o 
   3   5   3      129.51      163.60      8.34 o 
   4   5   3       80.11       92.47      7.68 o 
   5   5   3       76.89       67.57      9.51 o 
   6   5   3        6.88       16.73      6.74 o 
   7   5   3       20.39       19.49      9.30 o 
   8   5   3        4.36        7.36      7.96 o 
   0   6   3        0.09        2.92      2.77 o 
   1   6   3        0.63       -0.71      1.61 o 
   2   6   3       98.34      100.68      7.65 o 
   3   6   3       26.04       26.90      4.06 o 
   4   6   3       97.39       92.61     11.53 o 
   5   6   3        2.37        1.59      5.49 o 
   6   6   3       35.05       25.51      8.11 o 
   7   6   3        7.62       -2.41      6.58 o 
   8   6   3       53.35       55.61     12.17 o 
   0   7   3       32.29       26.34      6.99 o 
   1   7   3      331.27      347.46      8.47 o 
   2   7   3      159.55      144.81      7.32 o 
   3   7   3        9.40        6.31      3.68 o 
   4   7   3      220.72      254.03     12.33 o 
   5   7   3       14.59       10.98      6.80 o 
   6   7   3        9.16        9.51      7.19 o 
   7   7   3       20.99       30.18      9.42 o 
   8   7   3       26.37       19.52     10.49 o 
   0   8   3      212.41      213.71     11.58 o 
   1   8   3       26.65       30.40      4.19 o 
   2   8   3       80.56       80.84      8.88 o 
   3   8   3       15.35       11.47      4.39 o 
   4   8   3       35.92       32.63      6.04 o 
   5   8   3       14.36        7.45      6.12 o 
   6   8   3       18.57       15.92      9.37 o 
   7   8   3       11.13        5.22      8.36 o 
   0   9   3       35.47       23.33     11.43 o 
   1   9   3       58.03       57.30      6.17 o 
   2   9   3       45.21       43.75      5.94 o 
   3   9   3       37.26       34.64      8.65 o 
   4   9   3       71.93       91.40      9.57 o 
   5   9   3       13.71       10.09      6.67 o 
   6   9   3       14.39        6.28      7.71 o 
   7   9   3        7.06        9.23      9.31 o 
   0  10   3       13.94       12.29      6.52 o 
   1  10   3      123.53       98.43      8.80 o 
   2  10   3        6.70        8.83      4.92 o 
   3  10   3       25.57       26.52      6.39 o 
   4  10   3       20.18       16.28      5.99 o 
   5  10   3        7.85       12.99      7.79 o 
   6  10   3       13.27       12.35      8.65 o 
   0  11   3       76.21       52.39     14.28 o 
   1  11   3       38.88       39.61      7.94 o 
   2  11   3       63.91       57.48      9.63 o 
   3  11   3       34.79       26.91      6.93 o 
   4  11   3       24.11       21.72      7.03 o 
   5  11   3       51.82       58.31     10.86 o 
   6  11   3       28.16       37.69     23.43 o 
   0  12   3        1.63       -3.24      8.87 o 
   1  12   3        1.70       -1.57      7.19 o 
   2  12   3       27.19       29.84      8.41 o 
   3  12   3        6.86        3.32      6.08 o 
   4  12   3       29.38       22.09      7.69 o 
   5  12   3       17.09       30.59     13.51 o 
   0  13   3       49.17       46.39     32.47 o 
   1  13   3       24.07       27.01     10.27 o 
   2  13   3        0.39        7.25      9.03 o 
   3  13   3        5.98        8.59      8.27 o 
   0  14   3        8.03       -3.13     11.77 o 
   1  14   3        4.26       13.47      9.60 o 
   0   0   4     5542.45     4902.50     65.80 o 
   1   0   4     1002.05      865.96     32.38 o 
   2   0   4     1106.35     1051.51     21.47 o 
   3   0   4      274.48      288.30      9.77 o 
   4   0   4       27.05       25.11      3.95 o 
   5   0   4      175.02      182.95     13.11 o 
   6   0   4       17.56       13.51      5.79 o 
   7   0   4        7.11        7.61      6.66 o 
   8   0   4        0.89       -7.90      5.79 o 
   9   0   4       13.48       11.26     11.31 o 
   0   1   4     2375.05     2166.66     32.68 o 
   1   1   4      734.57      680.93     13.35 o 
   2   1   4     1740.85     1754.07     27.77 o 
   3   1   4       92.46      106.02      4.77 o 
   4   1   4      565.21      570.43     10.98 o 
   5   1   4       14.91       18.46      3.31 o 
   6   1   4        6.69        1.35      3.19 o 
   7   1   4       47.11       43.63      7.00 o 
   8   1   4       27.00       22.78      8.27 o 
   9   1   4        0.95       -6.66      7.26 o 
   0   2   4        9.84        4.19      2.20 o 
   1   2   4      595.32      545.78     10.06 o 
   2   2   4      650.55      589.30      8.72 o 
   3   2   4      256.59      271.21      8.66 o 
   4   2   4      270.94      283.57      8.40 o 
   5   2   4       21.67       21.04      3.95 o 
   6   2   4        5.37       12.03      4.41 o 
   7   2   4        6.09        9.41      5.17 o 
   8   2   4       27.49       30.24      8.58 o 
   9   2   4        1.65        2.09     16.55 o 
   0   3   4      193.59      192.06      6.59 o 
   1   3   4      307.37      306.95      6.07 o 
   2   3   4      193.69      183.04      4.67 o 
   3   3   4       43.78       50.11      3.79 o 
   4   3   4       78.70       84.79      6.19 o 
   5   3   4       22.25       24.77      4.28 o 
   6   3   4      263.81      256.75     13.14 o 
   7   3   4       30.93       23.27      7.39 o 
   8   3   4       35.66       36.31      9.39 o 
   9   3   4        1.98        4.13     12.33 o 
   0   4   4       23.62       25.12      2.99 o 
   1   4   4      833.25      791.23      9.19 o 
   2   4   4      321.35      339.68      6.44 o 
   3   4   4       35.30       33.22      5.20 o 
   4   4   4       16.50       16.50      3.77 o 
   5   4   4      154.74      162.46     10.24 o 
   6   4   4        4.11        4.74      5.87 o 
   7   4   4       41.49       38.66     10.84 o 
   8   4   4        3.38        2.67      7.12 o 
   9   4   4       12.47        4.67     13.62 o 
   0   5   4      234.21      269.63     13.48 o 
   1   5   4      213.38      204.49      5.69 o 
   2   5   4       52.37       51.01      3.26 o 
   3   5   4        3.73        4.66      2.65 o 
   4   5   4       11.25       16.11      4.47 o 
   5   5   4       47.72       51.70      8.71 o 
   6   5   4      263.96      262.59     24.63 o 
   7   5   4        6.74        9.19      7.57 o 
   8   5   4       21.18       34.42      9.71 o 
   0   6   4      399.44      349.91     12.09 o 
   1   6   4      273.76      263.47      6.76 o 
   2   6   4       94.50       91.19      5.65 o 
   3   6   4       25.96       25.78      4.09 o 
   4   6   4      270.49      284.29     15.18 o 
   5   6   4       45.74       35.59      8.25 o 
   6   6   4       26.32       25.97      8.38 o 
   7   6   4       63.08       56.52     17.06 o 
   8   6   4        9.11       -2.07      9.97 o 
   0   7   4      144.33      148.83      8.21 o 
   1   7   4        5.56        7.23      2.72 o 
   2   7   4       54.07       53.76      5.06 o 
   3   7   4       71.23       80.44      7.44 o 
   4   7   4       63.77       71.89      8.31 o 
   5   7   4        6.82        9.59      7.35 o 
   6   7   4       42.26       34.30      8.59 o 
   7   7   4        8.50        8.49      8.87 o 
   8   7   4        2.50       -4.81      8.65 o 
   0   8   4       66.58       61.76      7.38 o 
   1   8   4       95.90      102.79      7.07 o 
   2   8   4      103.30      102.37      9.16 o 
   3   8   4      251.29      255.04     11.93 o 
   4   8   4       32.98       45.55      6.72 o 
   5   8   4       44.18       57.67      9.98 o 
   6   8   4       22.90        8.81     10.25 o 
   7   8   4        2.15        2.07      8.14 o 
   0   9   4        3.15       -4.50      4.50 o 
   1   9   4      120.39      126.90      8.18 o 
   2   9   4        1.81        1.04      3.59 o 
   3   9   4       30.93       35.33      6.02 o 
   4   9   4       21.22       24.13      9.21 o 
   5   9   4       21.96       17.54      7.37 o 
   6   9   4       10.73       18.65      8.49 o 
   7   9   4        0.47       -4.65      8.67 o 
   0  10   4      216.57      223.31     17.28 o 
   1  10   4      118.57      115.74     10.67 o 
   2  10   4      273.40      280.50     13.68 o 
   3  10   4      198.51      199.83     11.69 o 
   4  10   4      119.44      135.93     14.12 o 
   5  10   4       18.03       11.48      7.83 o 
   6  10   4        0.88        5.49      8.12 o 
   0  11   4       81.22       96.58     18.12 o 
   1  11   4       11.92       17.11      7.38 o 
   2  11   4        6.04        1.59      5.78 o 
   3  11   4       24.33       28.51      7.17 o 
   4  11   4       62.22       61.87      8.63 o 
   5  11   4       18.93       18.52      8.14 o 
   0  12   4        2.37       -4.82      8.88 o 
   1  12   4        3.96        4.14      7.07 o 
   2  12   4        0.39        3.21      6.10 o 
   3  12   4        3.54        1.23      6.46 o 
   4  12   4       33.75       33.67      8.78 o 
   0  13   4       24.80        7.31     11.02 o 
   1  13   4        2.50       12.44      8.14 o 
   2  13   4        4.73       11.24      8.76 o 
   3  13   4        3.38       12.59      8.33 o 
   1   0   5       12.02       13.65      3.78 o 
   2   0   5      845.58      856.79     25.60 o 
   3   0   5       91.11      100.04      6.51 o 
   4   0   5      384.63      420.46     12.06 o 
   5   0   5       13.72        6.96      3.73 o 
   6   0   5      129.44      124.10     11.58 o 
   7   0   5       22.83       15.80      7.97 o 
   8   0   5        5.24      -10.68      7.12 o 
   9   0   5        3.10        4.40     11.67 o 
   0   1   5      803.18      773.44     14.08 o 
   1   1   5     1867.37     1831.38     22.29 o 
   2   1   5      348.33      374.81      8.16 o 
   3   1   5      642.11      648.59     14.49 o 
   4   1   5      309.76      313.67     10.37 o 
   5   1   5       24.63       16.87      3.32 o 
   6   1   5        4.10        7.28      3.70 o 
   7   1   5       11.79        8.31      4.90 o 
   8   1   5       12.09        0.62      6.94 o 
   9   1   5        1.39        4.80      9.30 o 
   0   2   5      717.97      718.48     12.28 o 
   1   2   5      706.34      713.87      9.19 o 
   2   2   5     2125.82     2103.05     20.30 o 
   3   2   5      148.17      144.26      5.54 o 
   4   2   5      540.26      570.38     10.96 o 
   5   2   5       26.46       24.34      4.83 o 
   6   2   5       44.09       45.70      8.46 o 
   7   2   5       15.55       14.73      5.08 o 
   8   2   5       16.66       12.58      8.88 o 
   9   2   5        1.07       -0.14     10.06 o 
   0   3   5      115.30      141.75      6.23 o 
   1   3   5      208.93      231.52      6.03 o 
   2   3   5      511.52      523.47      8.28 o 
   3   3   5       71.59       68.59      4.18 o 
   4   3   5       40.99       41.41      4.91 o 
   5   3   5       28.82       30.64      4.39 o 
   6   3   5       16.80       10.67      4.86 o 
   7   3   5        0.21       -0.12      6.09 o 
   8   3   5        0.74        2.00      7.38 o 
   9   3   5        0.67       -9.85      9.16 o 
   0   4   5      468.52      524.35     10.48 o 
   1   4   5      585.05      569.91     10.40 o 
   2   4   5      561.19      598.70     10.12 o 
   3   4   5       75.89       91.71      5.86 o 
   4   4   5      303.75      304.04     10.24 o 
   5   4   5       18.95       16.69      5.35 o 
   6   4   5       39.65       53.10      9.33 o 
   7   4   5       25.18       29.39      8.68 o 
   8   4   5       98.65       83.25     13.55 o 
   0   5   5      127.76      126.36      6.83 o 
   1   5   5      308.99      313.70      6.48 o 
   2   5   5       33.84       35.01      3.64 o 
   3   5   5       89.30       97.34      5.70 o 
   4   5   5      193.51      195.29      9.93 o 
   5   5   5      126.00      140.76     12.24 o 
   6   5   5       85.33      111.40     12.44 o 
   7   5   5        6.31        5.60      7.29 o 
   8   5   5       10.22        3.92     10.09 o 
   0   6   5        3.04        0.97      3.93 o 
   1   6   5       31.71       32.42      3.17 o 
   2   6   5      102.40      114.49      6.39 o 
   3   6   5      228.60      276.61      9.60 o 
   4   6   5      427.44      433.72     16.83 o 
   5   6   5       12.66        2.12      5.24 o 
   6   6   5       16.40       19.81      8.05 o 
   7   6   5       40.40       53.28     10.54 o 
   8   6   5       22.88       15.22      8.74 o 
   0   7   5      207.01      206.43     10.12 o 
   1   7   5       53.08       54.06      6.00 o 
   2   7   5      177.13      182.54      8.09 o 
   3   7   5      137.82      149.55      7.93 o 
   4   7   5      247.68      259.34     14.22 o 
   5   7   5       30.88       28.28      7.29 o 
   6   7   5      153.88      145.11     14.76 o 
   7   7   5        3.68       10.64      8.45 o 
   8   7   5        0.08        2.96     15.28 o 
   0   8   5       81.78       79.45      8.10 o 
   1   8   5       20.24       23.31      4.36 o 
   2   8   5      500.64      496.07     15.58 o 
   3   8   5        2.43        0.63      3.54 o 
   4   8   5       93.34       97.89     13.86 o 
   5   8   5       30.05       30.11      7.51 o 
   6   8   5       19.13       20.64      7.78 o 
   7   8   5        2.87        0.78      7.65 o 
   0   9   5      306.56      290.21     28.61 o 
   1   9   5      864.24      827.77     17.89 o 
   2   9   5      424.98      437.57     14.29 o 
   3   9   5       95.72       91.80      9.13 o 
   4   9   5       62.52       69.57      7.97 o 
   5   9   5       17.35       16.82      7.30 o 
   6   9   5       22.21       27.62      8.60 o 
   7   9   5        2.73        2.54     10.87 o 
   0  10   5        7.48        2.37      6.70 o 
   1  10   5       52.63       46.71     15.80 o 
   2  10   5      226.65      234.17     12.83 o 
   3  10   5       44.99       49.18      7.47 o 
   4  10   5       99.81      102.05     10.73 o 
   5  10   5       31.79       36.16      8.89 o 
   6  10   5        5.53        2.09      7.33 o 
   0  11   5       60.55       52.55     13.77 o 
   1  11   5        4.96       17.71      6.58 o 
   2  11   5       41.01       42.81      8.29 o 
   3  11   5        2.85       -5.39      5.06 o 
   4  11   5        0.07       -2.08      5.93 o 
   5  11   5        9.48        4.65      7.45 o 
   0  12   5        1.18        0.17     10.30 o 
   1  12   5        6.80        8.95      8.08 o 
   2  12   5        6.03       12.39      6.76 o 
   3  12   5       22.82       22.49      7.65 o 
   4  12   5       75.80       89.19     12.45 o 
   0  13   5       27.75       32.86     13.41 o 
   1  13   5        5.96        4.07      7.28 o 
   2  13   5        0.09        5.52      8.09 o 
   3  13   5        5.98       -2.87      8.50 o 
   0   0   6     1219.76     1114.85     29.08 o 
   1   0   6      149.81      155.10      9.89 o 
   2   0   6      222.73      204.41     11.45 o 
   3   0   6      226.98      221.51      9.19 o 
   4   0   6       22.75       24.53      4.83 o 
   5   0   6       50.37       57.30      7.46 o 
   6   0   6      145.69      168.74     24.87 o 
   7   0   6        0.66       -8.38      6.77 o 
   8   0   6        0.00       -4.00      9.08 o 
   9   0   6        0.51       -6.33     14.90 o 
   0   1   6      172.78      159.36      8.26 o 
   1   1   6      168.96      161.55      7.78 o 
   2   1   6       29.50       21.71      3.65 o 
   3   1   6       92.58       91.28      4.60 o 
   4   1   6      148.86      158.13      6.00 o 
   5   1   6       39.93       47.73      4.41 o 
   6   1   6       65.50       66.87      8.22 o 
   7   1   6        2.13        5.79      5.91 o 
   8   1   6       19.25       15.20      8.57 o 
   9   1   6        3.62        7.67      8.28 o 
   0   2   6      489.26      420.08     10.81 o 
   1   2   6      185.85      181.03      5.48 o 
   2   2   6      740.76      803.94     12.84 o 
   3   2   6      123.66      123.43      6.13 o 
   4   2   6      187.01      213.27     10.72 o 
   5   2   6       89.14      100.18      6.72 o 
   6   2   6       28.77       35.75      5.66 o 
   7   2   6        0.64       -0.24      5.05 o 
   8   2   6        2.95       -7.27      8.38 o 
   9   2   6        2.20        3.00      9.89 o 
   0   3   6    10489.05    11170.49    180.99 o 
   1   3   6     1587.13     1620.25     17.70 o 
   2   3   6      103.03      101.53      4.35 o 
   3   3   6      110.09      106.41      5.23 o 
   4   3   6      257.78      274.05      9.31 o 
   5   3   6       13.48       14.17      4.19 o 
   6   3   6        3.81        2.93      3.95 o 
   7   3   6       13.08        2.64      6.82 o 
   8   3   6        1.82       -4.19      7.45 o 
   0   4   6      303.43      308.56      9.62 o 
   1   4   6       63.27       64.40      3.55 o 
   2   4   6       72.48       71.14      3.81 o 
   3   4   6      249.30      244.37      9.71 o 
   4   4   6      297.90      283.04     10.37 o 
   5   4   6       79.41       77.94     11.58 o 
   6   4   6       90.33       84.47      9.58 o 
   7   4   6        8.47       -0.06      6.85 o 
   8   4   6       10.29        1.92      8.26 o 
   0   5   6      217.26      218.59     10.63 o 
   1   5   6      104.52       96.38      4.35 o 
   2   5   6      314.97      354.38     10.25 o 
   3   5   6       23.29       20.23      3.65 o 
   4   5   6       41.49       36.76      5.56 o 
   5   5   6       46.32       53.36      8.06 o 
   6   5   6      109.87      104.63     11.06 o 
   7   5   6        0.48       -8.30      7.09 o 
   8   5   6       21.21       20.75     10.12 o 
   0   6   6       16.72       23.30      4.44 o 
   1   6   6      120.84      115.03      7.88 o 
   2   6   6       36.21       41.47      4.55 o 
   3   6   6      238.88      257.65      9.53 o 
   4   6   6      448.14      454.44     15.34 o 
   5   6   6       24.59       28.11      6.78 o 
   6   6   6       24.12       27.65      7.93 o 
   7   6   6        0.95        4.17      8.06 o 
   8   6   6        9.61        2.30      9.03 o 
   0   7   6      325.19      306.13     11.61 o 
   1   7   6      581.68      572.03     15.77 o 
   2   7   6      378.69      379.70     11.32 o 
   3   7   6       66.95       61.36      5.94 o 
   4   7   6        0.11        5.68      4.97 o 
   5   7   6      108.10      104.24     11.29 o 
   6   7   6      123.68      116.25     12.63 o 
   7   7   6       21.48       17.27      8.63 o 
   0   8   6       55.83       70.39     13.54 o 
   1   8   6      404.97      409.93     11.58 o 
   2   8   6     1438.26     1426.02     22.23 o 
   3   8   6       84.33       97.89      8.19 o 
   4   8   6      125.82      120.35     11.49 o 
   5   8   6       83.14       67.09     10.89 o 
   6   8   6        9.92        6.88      7.37 o 
   7   8   6        4.00       -0.15      7.37 o 
   0   9   6     1745.44     1672.61     51.03 o 
   1   9   6      207.20      209.74     10.12 o 
   2   9   6       68.38       84.06      7.80 o 
   3   9   6       30.43       33.60      9.15 o 
   4   9   6      124.10      135.01     11.52 o 
   5   9   6        8.18       10.04      6.91 o 
   6   9   6        8.51        7.04      7.86 o 
   0  10   6        9.45       12.01      6.99 o 
   1  10   6       31.83       36.03      8.80 o 
   2  10   6      110.97      118.75      9.93 o 
   3  10   6       86.35       97.83      9.77 o 
   4  10   6       27.11       34.95      7.78 o 
   5  10   6        8.95       -2.75      6.11 o 
   6  10   6       36.23       36.98     10.11 o 
   0  11   6        6.19        9.02      7.03 o 
   1  11   6       31.29       26.90      7.39 o 
   2  11   6      174.79      201.36     14.49 o 
   3  11   6       25.70       14.23      6.92 o 
   4  11   6        5.47       11.21      6.39 o 
   5  11   6        9.97        1.67      7.73 o 
   0  12   6        6.61        7.70     10.34 o 
   1  12   6        1.78        0.56      6.51 o 
   2  12   6        1.84       -2.79      6.19 o 
   3  12   6        8.90        6.31      7.51 o 
   4  12   6        6.79       -2.66      7.14 o 
   0  13   6        7.12       19.33     13.09 o 
   1  13   6        0.21        2.16      8.32 o 
   2  13   6       31.98       42.49     10.95 o 
   1   0   7       20.43       52.53     11.36 o 
   2   0   7       13.19       12.16      4.71 o 
   3   0   7       32.32       30.03      5.73 o 
   4   0   7       43.57       26.57      9.86 o 
   5   0   7       71.32       76.00      8.77 o 
   6   0   7      110.63      124.25     11.35 o 
   7   0   7        0.25        1.97      7.11 o 
   8   0   7        1.01        0.85      8.89 o 
   9   0   7        1.19       12.73     17.83 o 
   0   1   7      195.93      192.35     15.99 o 
   1   1   7      127.07      123.56      7.31 o 
   2   1   7      377.15      422.70     12.86 o 
   3   1   7       28.58       29.55      3.95 o 
   4   1   7      129.53      131.08      7.03 o 
   5   1   7        6.00        4.26      2.75 o 
   6   1   7        1.20        4.81      3.82 o 
   7   1   7       25.73       20.04      7.40 o 
   8   1   7        9.32        2.07      7.44 o 
   0   2   7      127.65      114.39      8.70 o 
   1   2   7      353.40      362.01      8.20 o 
   2   2   7     1322.75     1328.12     29.93 o 
   3   2   7      309.54      321.90     11.30 o 
   4   2   7      105.36      114.02      6.01 o 
   5   2   7      123.71      112.71      9.75 o 
   6   2   7       64.22       66.89      7.37 o 
   7   2   7       34.63       25.58      6.93 o 
   8   2   7        3.91       -8.02      8.94 o 
   0   3   7      199.64      204.34      8.05 o 
   1   3   7       79.81       85.85      4.35 o 
   2   3   7     1360.35     1526.64     22.70 o 
   3   3   7       84.73       90.73      5.23 o 
   4   3   7       23.35       16.56      3.53 o 
   5   3   7       35.20       32.68      6.04 o 
   6   3   7       30.76       19.18      5.58 o 
   7   3   7        7.08       -1.22      6.81 o 
   8   3   7       32.64       16.51      9.71 o 
   0   4   7       39.70       50.89      5.11 o 
   1   4   7      140.79      158.64      5.51 o 
   2   4   7      772.56      818.41     22.24 o 
   3   4   7      299.24      285.53      9.28 o 
   4   4   7       54.69       55.64      5.84 o 
   5   4   7       16.50       14.01      5.13 o 
   6   4   7       27.76       26.22      8.12 o 
   7   4   7       23.00       16.74      8.64 o 
   8   4   7       34.28       49.89     12.00 o 
   0   5   7      131.02      142.50      7.03 o 
   1   5   7      255.50      276.72      7.06 o 
   2   5   7      789.54      831.18     15.15 o 
   3   5   7        4.07        0.19      3.02 o 
   4   5   7      104.65      123.38     15.24 o 
   5   5   7       18.33       19.55      5.64 o 
   6   5   7       76.19       81.38     12.03 o 
   7   5   7       16.32       26.19      9.96 o 
   8   5   7       10.78        9.97      9.02 o 
   0   6   7       23.27       25.31      4.06 o 
   1   6   7       19.39       12.43      2.53 o 
   2   6   7      148.10      152.79      7.72 o 
   3   6   7      119.51      134.07      9.01 o 
   4   6   7      225.83      217.79     15.96 o 
   5   6   7        2.50       -1.37      5.26 o 
   6   6   7       15.51       12.16      7.70 o 
   7   6   7        7.10        3.74      8.40 o 
   8   6   7       16.76       23.12     14.62 o 
   0   7   7      601.21      597.42     16.31 o 
   1   7   7       95.95       92.91      5.92 o 
   2   7   7      345.38      392.46     17.42 o 
   3   7   7      129.51      125.27      9.77 o 
   4   7   7      197.29      208.86     15.92 o 
   5   7   7       39.45       41.19      8.24 o 
   6   7   7       19.40       13.97      8.65 o 
   7   7   7       17.87        7.74      9.58 o 
   0   8   7      919.32      854.77     27.04 o 
   1   8   7      193.30      187.64      8.89 o 
   2   8   7      350.54      332.72     17.64 o 
   3   8   7      361.69      400.76     16.28 o 
   4   8   7      196.90      188.27     13.58 o 
   5   8   7       12.83        4.23      6.42 o 
   6   8   7        9.96       10.41      7.51 o 
   7   8   7        3.52        3.59      9.44 o 
   0   9   7     1635.70     1630.33     60.91 o 
   1   9   7       57.60       55.20      6.89 o 
   2   9   7      284.31      303.67     14.25 o 
   3   9   7        6.78        6.17      5.35 o 
   4   9   7       33.17       40.29      8.64 o 
   5   9   7        1.73       -1.96      6.41 o 
   6   9   7        5.56       -0.17      7.49 o 
   0  10   7        8.59       -1.10      6.25 o 
   1  10   7       51.62       42.47      7.02 o 
   2  10   7       42.64       40.87      7.91 o 
   3  10   7        5.87        2.03      5.46 o 
   4  10   7      117.40      142.26     12.47 o 
   5  10   7        1.53       -1.86      6.71 o 
   0  11   7       40.35       48.53     10.89 o 
   1  11   7       56.80       52.16     10.08 o 
   2  11   7        5.04        8.63      7.13 o 
   3  11   7        1.92        4.67      6.42 o 
   4  11   7       28.88       23.99      8.01 o 
   5  11   7        0.45        5.15      9.32 o 
   0  12   7       20.45       30.33     14.04 o 
   1  12   7        2.95        0.61      7.50 o 
   2  12   7        5.70       -1.36      7.24 o 
   3  12   7        4.65        2.50      7.44 o 
   0  13   7       49.09      102.12     27.76 o 
   1  13   7        9.76       17.89     11.30 o 
   0   0   8       53.71       44.20      8.82 o 
   1   0   8      225.57      234.75     13.52 o 
   2   0   8        7.43       15.05      5.39 o 
   3   0   8        0.29        1.45      4.21 o 
   4   0   8       15.39       16.91      9.70 o 
   5   0   8      155.11      171.90     12.46 o 
   6   0   8      234.30      224.78     23.43 o 
   7   0   8        0.68        1.62      8.13 o 
   8   0   8        6.49        8.25      9.92 o 
   0   1   8      102.38      123.26     11.39 o 
   1   1   8      167.43      176.72      8.28 o 
   2   1   8       81.83       83.83      7.49 o 
   3   1   8       66.09       71.00      6.01 o 
   4   1   8      468.65      487.78     17.60 o 
   5   1   8        1.06        2.38      3.43 o 
   6   1   8       27.49       28.05      5.30 o 
   7   1   8       16.66       18.15      6.56 o 
   8   1   8        1.92       -2.75      7.68 o 
   0   2   8     2375.28     2805.02     31.38 o 
   1   2   8      125.73      130.98      5.40 o 
   2   2   8      520.08      516.08     11.09 o 
   3   2   8        1.33        7.08      3.15 o 
   4   2   8       81.55       74.54      6.87 o 
   5   2   8       12.20       12.80      4.45 o 
   6   2   8       44.97       37.48      7.14 o 
   7   2   8       18.56       33.60      7.41 o 
   8   2   8       21.91       17.61     10.78 o 
   0   3   8      118.40      137.88      7.09 o 
   1   3   8       12.79        4.86      2.40 o 
   2   3   8       31.34       40.78      4.74 o 
   3   3   8       13.27       14.27      3.10 o 
   4   3   8       59.70       61.88      6.46 o 
   5   3   8       83.16       94.00      8.06 o 
   6   3   8       57.84       65.86      8.29 o 
   7   3   8       12.07        5.30      6.88 o 
   8   3   8        9.66       11.36     10.67 o 
   0   4   8      196.97      210.37      9.16 o 
   1   4   8      175.17      202.39      7.09 o 
   2   4   8      381.86      383.49      9.48 o 
   3   4   8       58.82       70.76      7.93 o 
   4   4   8       57.47       44.37      5.85 o 
   5   4   8       19.31       21.33      7.56 o 
   6   4   8       37.67       36.14      8.24 o 
   7   4   8       16.20        7.94      8.46 o 
   8   4   8       30.17       28.84     10.88 o 
   0   5   8       73.43       74.60      6.61 o 
   1   5   8       31.65       27.02      3.35 o 
   2   5   8       43.72       43.71      5.16 o 
   3   5   8       84.01       80.61      7.93 o 
   4   5   8       13.38       12.63      4.83 o 
   5   5   8       69.72       57.89      8.67 o 
   6   5   8       84.29       94.63     13.00 o 
   7   5   8       39.41       47.24     11.08 o 
   8   5   8        7.44        1.01      9.00 o 
   0   6   8        0.72        6.43      3.59 o 
   1   6   8       15.08       12.70      3.25 o 
   2   6   8      129.96      111.56      7.68 o 
   3   6   8       37.72       35.86      6.13 o 
   4   6   8      147.69      177.98     12.61 o 
   5   6   8       77.50       81.10     12.18 o 
   6   6   8       51.27       69.29     12.33 o 
   7   6   8        5.58        0.96      8.76 o 
   0   7   8      472.88      482.90     18.49 o 
   1   7   8       41.26       40.82      5.00 o 
   2   7   8      301.36      284.25     14.02 o 
   3   7   8       71.89       73.29      7.07 o 
   4   7   8      189.91      204.45     13.83 o 
   5   7   8       57.42       58.59     19.08 o 
   6   7   8       33.04       26.87      9.82 o 
   7   7   8        5.63        2.60      9.70 o 
   0   8   8      568.02      578.59     31.82 o 
   1   8   8      135.76      146.54      8.88 o 
   2   8   8      148.61      141.18     13.48 o 
   3   8   8       10.03       10.88      5.55 o 
   4   8   8        1.87        0.74      5.49 o 
   5   8   8       17.45       12.59      8.01 o 
   6   8   8        4.20        2.15      8.21 o 
   0   9   8      108.50      123.03     13.18 o 
   1   9   8       88.17      104.53      9.72 o 
   2   9   8      115.20      113.05     10.32 o 
   3   9   8        9.76       10.05      5.68 o 
   4   9   8       17.99       13.69      9.30 o 
   5   9   8       25.11       33.58     12.17 o 
   6   9   8        6.18        3.94      9.33 o 
   0  10   8       80.03       82.80     21.77 o 
   1  10   8        4.27        3.01      5.28 o 
   2  10   8      314.41      348.07     19.80 o 
   3  10   8       19.16       16.32      6.42 o 
   4  10   8       13.75       10.64      8.02 o 
   5  10   8       12.09       17.07      8.95 o 
   0  11   8        2.22        9.84      9.04 o 
   1  11   8       12.45       10.42      7.65 o 
   2  11   8       25.54        8.47      7.04 o 
   3  11   8       22.88       19.57      8.19 o 
   4  11   8        8.61        5.32      6.57 o 
   0  12   8        7.38        5.86     15.02 o 
   1  12   8        0.15       -3.80      7.56 o 
   2  12   8       37.43       28.88      9.69 o 
   3  12   8        1.74        1.29     10.48 o 
   1   0   9      353.76      344.40     16.80 o 
   2   0   9      250.06      268.19     31.70 o 
   3   0   9        0.05       -4.37      4.08 o 
   4   0   9       57.44       62.01     10.38 o 
   5   0   9        1.54       -4.93      4.63 o 
   6   0   9       23.44        8.96     11.45 o 
   7   0   9       39.74       42.07     16.46 o 
   8   0   9        3.69        3.01     10.70 o 
   0   1   9      185.35      189.99     13.16 o 
   1   1   9        0.93       -2.91      2.18 o 
   2   1   9       61.65       80.63      8.33 o 
   3   1   9      352.81      332.24     11.35 o 
   4   1   9      230.83      231.78     10.41 o 
   5   1   9        1.53        0.18      3.77 o 
   6   1   9       89.30       77.84      7.62 o 
   7   1   9        3.62        8.27      6.16 o 
   8   1   9        1.48        3.35      8.44 o 
   0   2   9       14.27       16.30      6.23 o 
   1   2   9       31.13       30.23      3.39 o 
   2   2   9      125.25      123.67      7.16 o 
   3   2   9       44.36       40.41      5.63 o 
   4   2   9       34.21       45.33      8.26 o 
   5   2   9       18.36        6.91      5.23 o 
   6   2   9       10.61       13.89      4.62 o 
   7   2   9        6.11        3.29      5.82 o 
   8   2   9       15.40        7.59     10.41 o 
   0   3   9       14.43        9.51      4.19 o 
   1   3   9       80.17       91.62      5.34 o 
   2   3   9      211.72      211.43      9.99 o 
   3   3   9       90.93       98.73      7.60 o 
   4   3   9       30.08       28.16      5.24 o 
   5   3   9       19.80       20.39      5.21 o 
   6   3   9       27.25       38.52      8.59 o 
   7   3   9       46.13       38.34      8.98 o 
   8   3   9       60.67       56.38     15.44 o 
   0   4   9      375.76      401.68     14.90 o 
   1   4   9       85.77       94.47      5.66 o 
   2   4   9       88.77       85.07      5.88 o 
   3   4   9       58.31       57.26      6.10 o 
   4   4   9       30.77       27.19      5.57 o 
   5   4   9       30.41       35.94      7.89 o 
   6   4   9        2.63       -7.51      5.57 o 
   7   4   9       53.22       78.05     14.02 o 
   8   4   9       10.84       17.80     12.11 o 
   0   5   9       58.15       68.52      8.01 o 
   1   5   9        3.95        2.84      2.43 o 
   2   5   9       53.45       53.06      5.48 o 
   3   5   9       11.41        9.30      3.75 o 
   4   5   9       38.15       42.69      7.70 o 
   5   5   9       22.36       19.76      7.16 o 
   6   5   9       65.40       81.55     13.02 o 
   7   5   9       10.06        7.25      9.05 o 
   0   6   9        1.93       -1.58      3.42 o 
   1   6   9       11.53       10.12      3.20 o 
   2   6   9      158.63      158.51      7.78 o 
   3   6   9       20.04       17.42      6.30 o 
   4   6   9      163.44      160.34     12.71 o 
   5   6   9       29.50       26.82      9.57 o 
   6   6   9       32.63       37.13     10.27 o 
   7   6   9       23.55       11.83     10.20 o 
   0   7   9        2.14        5.88      4.73 o 
   1   7   9       38.27       38.26      4.98 o 
   2   7   9       30.40       35.34      5.68 o 
   3   7   9       64.55       78.26      8.47 o 
   4   7   9       18.23       13.85      7.84 o 
   5   7   9       56.94       56.82     11.59 o 
   6   7   9        6.93        1.69      9.10 o 
   7   7   9        8.12        5.23     12.17 o 
   0   8   9        3.76        3.78      5.81 o 
   1   8   9       51.71       48.66      6.68 o 
   2   8   9       15.93       21.99      5.06 o 
   3   8   9       34.40       31.01      6.21 o 
   4   8   9        0.70       -6.92      6.29 o 
   5   8   9       12.86        2.24      9.42 o 
   6   8   9        2.07       -2.59      8.54 o 
   0   9   9       22.70       23.82     10.40 o 
   1   9   9        7.06        8.92      5.42 o 
   2   9   9        9.03        6.98      4.54 o 
   3   9   9      104.32      109.98     10.93 o 
   4   9   9       47.93       61.48     11.60 o 
   5   9   9        5.74       14.47      8.71 o 
   0  10   9      155.21      129.04     38.20 o 
   1  10   9       62.92       65.90      9.91 o 
   2  10   9       69.82       60.76     12.75 o 
   3  10   9        7.19        8.24      6.14 o 
   4  10   9       34.07       33.07     10.86 o 
   5  10   9        0.24       -1.59      8.04 o 
   0  11   9       18.12        5.55      9.59 o 
   1  11   9        4.37       14.28      8.30 o 
   2  11   9       25.82       25.46     10.17 o 
   3  11   9        9.42        8.88      8.17 o 
   4  11   9       22.91       13.66      8.14 o 
   0  12   9        5.33       -5.86     14.77 o 
   1  12   9        8.29       22.80     10.08 o 
   2  12   9        4.91       -0.94      8.15 o 
   0   0  10        2.30        0.24      5.86 o 
   1   0  10        7.37        9.45      5.17 o 
   2   0  10       73.44       79.80     13.83 o 
   3   0  10       18.21       13.45      6.86 o 
   4   0  10      219.39      242.17     17.52 o 
   5   0  10        0.12        1.09      6.06 o 
   6   0  10        3.31       -5.25      4.48 o 
   7   0  10        0.98       15.28      7.99 o 
   8   0  10       23.58       22.87     12.26 o 
   0   1  10       44.67       29.33      6.55 o 
   1   1  10       11.83        6.25      3.44 o 
   2   1  10      157.81      176.77      8.63 o 
   3   1  10       12.27       13.48      4.06 o 
   4   1  10      124.04      120.22      8.42 o 
   5   1  10       15.13        5.01      4.70 o 
   6   1  10       15.47       17.04      5.22 o 
   7   1  10        3.40       -0.55      5.44 o 
   8   1  10        6.21       -1.04      8.38 o 
   0   2  10     1105.35     1081.51     30.61 o 
   1   2  10      104.18      102.59      8.49 o 
   2   2  10      155.37      162.60      8.43 o 
   3   2  10       83.34       63.17      6.25 o 
   4   2  10       51.33       51.08      7.10 o 
   5   2  10      164.64      179.63     10.88 o 
   6   2  10       69.90       82.16      9.13 o 
   7   2  10       20.66       19.33      7.78 o 
   8   2  10        6.03        7.15     10.98 o 
   0   3  10      140.24      147.40     10.26 o 
   1   3  10        0.35        4.61      3.26 o 
   2   3  10      330.10      331.74     13.96 o 
   3   3  10       11.79        9.24      5.47 o 
   4   3  10       17.62       17.10      4.80 o 
   5   3  10       97.14       99.01      8.84 o 
   6   3  10        3.31        7.67      6.69 o 
   7   3  10       49.89       46.33      9.21 o 
   0   4  10        4.32        5.06      4.30 o 
   1   4  10       81.59       87.64      7.77 o 
   2   4  10       12.17        6.69      3.78 o 
   3   4  10       10.77        6.40      3.72 o 
   4   4  10        2.21        4.06      4.17 o 
   5   4  10       90.64       81.08      9.41 o 
   6   4  10       82.12       82.02     19.20 o 
   7   4  10       12.78        2.94      8.52 o 
   0   5  10        1.51       11.07      4.70 o 
   1   5  10       28.22       30.26      4.64 o 
   2   5  10       17.22       20.21      4.72 o 
   3   5  10       26.02       23.46      5.08 o 
   4   5  10       15.44        2.50      4.95 o 
   5   5  10       48.06       43.19      9.06 o 
   6   5  10       21.94       12.57      9.29 o 
   7   5  10       32.01       32.58     19.30 o 
   0   6  10       23.56       25.74      5.73 o 
   1   6  10       27.56       22.03      4.17 o 
   2   6  10        1.10        2.30      3.70 o 
   3   6  10       39.54       42.37      6.53 o 
   4   6  10        3.63        2.03      6.18 o 
   5   6  10        8.14        7.59      8.29 o 
   6   6  10       44.57       40.23     11.88 o 
   7   6  10        7.00        9.07     10.44 o 
   0   7  10       54.15       37.01      8.33 o 
   1   7  10       37.90       23.20      4.49 o 
   2   7  10       21.37       26.91      6.62 o 
   3   7  10      101.04      103.38     11.31 o 
   4   7  10        0.09       -4.62      5.77 o 
   5   7  10       19.38       14.25      9.40 o 
   6   7  10       12.40        0.19      9.13 o 
   0   8  10      112.24       97.12     16.83 o 
   1   8  10       29.19       18.25      5.84 o 
   2   8  10      100.21       97.21     10.83 o 
   3   8  10       50.68       57.40      9.68 o 
   4   8  10       24.30       43.75     11.31 o 
   5   8  10       11.50       12.69      9.53 o 
   6   8  10        2.64       -5.29      9.11 o 
   0   9  10        1.78        2.47      8.08 o 
   1   9  10       15.00        8.19      6.98 o 
   2   9  10       32.51       25.71      6.39 o 
   3   9  10        5.18        2.58      6.45 o 
   4   9  10        3.08       -1.67      8.23 o 
   5   9  10       14.28       12.77     10.44 o 
   0  10  10        3.28        4.83      9.34 o 
   1  10  10       44.97       38.63      8.88 o 
   2  10  10        0.43       -4.94      7.09 o 
   3  10  10        1.27       -2.07      7.15 o 
   4  10  10        8.49        0.45      9.14 o 
   0  11  10       10.15       15.48     10.30 o 
   1  11  10        8.06       13.75      9.84 o 
   2  11  10       24.23       29.41     10.99 o 
   3  11  10       13.62       13.32     11.06 o 
   0  12  10        1.42        9.17     18.59 o 
   1  12  10        5.77       29.27     11.38 o 
   1   0  11       64.33       45.79      9.71 o 
   2   0  11      446.69      421.20     34.12 o 
   3   0  11        0.01        1.69      6.59 o 
   4   0  11        9.35        7.61      6.84 o 
   5   0  11       29.69       37.49     10.33 o 
   6   0  11       19.23       23.41      8.23 o 
   7   0  11        0.29        2.28      7.65 o 
   0   1  11      439.78      405.49     23.41 o 
   1   1  11      428.91      415.13     13.83 o 
   2   1  11      281.53      290.43     19.78 o 
   3   1  11      444.72      462.42     18.82 o 
   4   1  11      211.92      240.58     13.53 o 
   5   1  11       59.66       63.39      7.62 o 
   6   1  11        1.21       -2.88      4.41 o 
   7   1  11       26.78       19.65      6.65 o 
   0   2  11      297.77      322.77     25.42 o 
   1   2  11       67.98       66.88      6.74 o 
   2   2  11       45.96       50.38      6.84 o 
   3   2  11      164.22      163.93      9.75 o 
   4   2  11      173.53      166.76     11.25 o 
   5   2  11      131.65      128.72     10.09 o 
   6   2  11       37.32       31.98      6.74 o 
   7   2  11       24.40       27.42      8.22 o 
   0   3  11        6.70       20.79      7.51 o 
   1   3  11       13.23        9.63      4.16 o 
   2   3  11       61.76       57.30      7.12 o 
   3   3  11       13.69       14.60      5.30 o 
   4   3  11       34.70       30.36      5.79 o 
   5   3  11       97.23      103.43     10.67 o 
   6   3  11       21.61       27.01      7.47 o 
   7   3  11        2.03       -1.87      6.56 o 
   0   4  11       52.05       43.28      9.39 o 
   1   4  11       24.88       36.35      6.24 o 
   2   4  11       30.71       34.52      6.91 o 
   3   4  11       26.93       21.56      6.98 o 
   4   4  11       29.47       19.97      5.18 o 
   5   4  11       61.95       53.37      9.49 o 
   6   4  11       69.06       72.73     11.25 o 
   7   4  11        8.16       -4.23      8.90 o 
   0   5  11        0.02       -0.80      6.01 o 
   1   5  11       66.92       78.31      7.38 o 
   2   5  11       17.50       16.22      7.14 o 
   3   5  11        6.62        1.36      3.88 o 
   4   5  11       58.78       49.26     10.34 o 
   5   5  11       14.72       11.11      7.30 o 
   6   5  11       14.46       18.59      9.52 o 
   7   5  11       19.05       14.56     11.75 o 
   0   6  11       32.87       43.80      7.99 o 
   1   6  11      146.27      156.99     11.24 o 
   2   6  11       66.44       76.39      9.27 o 
   3   6  11       47.17       37.90      7.79 o 
   4   6  11       21.73       15.74      6.87 o 
   5   6  11       11.44       -3.09      6.85 o 
   6   6  11       15.55       16.11     10.78 o 
   0   7  11      131.77      121.94     13.68 o 
   1   7  11       46.22       47.75      7.82 o 
   2   7  11      130.38      142.64     11.36 o 
   3   7  11       42.04       39.67      9.40 o 
   4   7  11        4.08        2.44      6.58 o 
   5   7  11       17.86       10.57     10.10 o 
   6   7  11        4.00       10.31     10.51 o 
   0   8  11        3.21       -0.02      6.05 o 
   1   8  11        0.25       -1.70      5.39 o 
   2   8  11       35.59       45.21      9.41 o 
   3   8  11        0.13       -3.96      6.53 o 
   4   8  11       21.71       33.85     10.68 o 
   5   8  11       20.88       20.30     11.35 o 
   0   9  11       18.76       29.14     10.91 o 
   1   9  11        1.21        8.12      6.46 o 
   2   9  11       12.56        6.63      6.77 o 
   3   9  11       14.00        7.24      9.52 o 
   4   9  11       10.55        1.98      9.43 o 
   5   9  11        9.12        3.57     22.15 o 
   0  10  11       13.26       12.96      9.78 o 
   1  10  11        7.87        9.26      7.09 o 
   2  10  11        5.19        1.33     13.37 o 
   3  10  11       14.57       19.13     13.15 o 
   4  10  11       10.78        2.29     21.14 o 
   0  11  11        2.78        5.87     10.19 o 
   1  11  11        7.79        4.69      8.61 o 
   2  11  11       10.40       14.77     19.23 o 
   0   0  12     1660.70     1762.87     52.73 o 
   1   0  12     1659.99     1822.64     54.62 o 
   2   0  12       14.62       35.05      9.04 o 
   3   0  12      206.83      207.45     17.45 o 
   4   0  12      336.65      371.61     56.15 o 
   5   0  12        7.02       10.31      8.76 o 
   6   0  12       65.80       46.66     20.80 o 
   7   0  12        0.22       -2.02      7.63 o 
   0   1  12       58.30       72.36     10.13 o 
   1   1  12       13.47       15.00      5.17 o 
   2   1  12      414.93      394.68     15.91 o 
   3   1  12      280.04      274.05     19.68 o 
   4   1  12      216.14      199.36     12.19 o 
   5   1  12       94.76      103.67     11.64 o 
   6   1  12       61.50       50.84      8.15 o 
   7   1  12        6.95        5.66      5.93 o 
   0   2  12       28.34       28.16      8.12 o 
   1   2  12       72.13       73.06      7.62 o 
   2   2  12        2.12        7.83      4.87 o 
   3   2  12      183.14      177.50     12.83 o 
   4   2  12       26.44       25.41      6.44 o 
   5   2  12       11.33       16.86      5.77 o 
   6   2  12        7.43        2.60      5.64 o 
   7   2  12       34.93       14.80      8.29 o 
   0   3  12       51.41       42.97      9.96 o 
   1   3  12       33.99       33.17      5.99 o 
   2   3  12       15.20       16.67      5.46 o 
   3   3  12      288.88      320.26     24.11 o 
   4   3  12      207.93      239.16     19.22 o 
   5   3  12       67.27       71.92      8.49 o 
   6   3  12       29.90       29.91     11.14 o 
   7   3  12        4.99        1.90      7.73 o 
   0   4  12        1.16       -1.02      5.39 o 
   1   4  12       93.76       81.55      8.50 o 
   2   4  12       14.08        3.69      5.40 o 
   3   4  12       30.17       32.61     10.13 o 
   4   4  12       45.31       45.53      9.74 o 
   5   4  12       17.95       14.88      8.05 o 
   6   4  12        0.16       -4.89      6.43 o 
   0   5  12       23.07       20.41     11.21 o 
   1   5  12      133.48      118.77     15.22 o 
   2   5  12       18.65       12.88      5.69 o 
   3   5  12       12.34       12.35      5.11 o 
   4   5  12       93.84      104.70     15.58 o 
   5   5  12       25.75       35.62      9.11 o 
   6   5  12       10.28       12.52      9.56 o 
   0   6  12      261.79      226.21     18.09 o 
   1   6  12       54.73       44.79      6.93 o 
   2   6  12       24.42       24.36      6.68 o 
   3   6  12       65.45       49.43      8.70 o 
   4   6  12       40.90       32.10     10.31 o 
   5   6  12        8.13       -5.44      8.90 o 
   6   6  12        6.17        5.35     10.24 o 
   0   7  12        0.91       -2.67      8.79 o 
   1   7  12       20.98       11.82      4.83 o 
   2   7  12        2.32        1.93      4.84 o 
   3   7  12       14.31       10.71      7.91 o 
   4   7  12       13.40        8.57      8.30 o 
   5   7  12        7.21       22.55     12.58 o 
   0   8  12        4.14        4.77     10.06 o 
   1   8  12        8.30        7.73      6.71 o 
   2   8  12        4.49       13.94      7.44 o 
   3   8  12       17.07       24.03      8.62 o 
   4   8  12        5.80       -4.82      9.88 o 
   5   8  12        6.17       -3.54     11.46 o 
   0   9  12        3.51        3.57     12.22 o 
   1   9  12       16.17       22.01      8.45 o 
   2   9  12       23.42       23.06      8.18 o 
   3   9  12        5.87        2.19      9.35 o 
   4   9  12       16.40       14.86     11.31 o 
   0  10  12        6.69       27.50     16.81 o 
   1  10  12       38.69       35.23     10.01 o 
   2  10  12       15.42        3.06      9.99 o 
   3  10  12        2.04        4.45     11.21 o 
   0  11  12        1.50      -17.32     11.97 o 
   1   0  13      640.78      636.14     59.90 o 
   2   0  13     1509.03     1481.81     41.44 o 
   3   0  13       21.36       14.14      8.25 o 
   4   0  13        0.28        6.27      7.93 o 
   5   0  13        1.34        6.95      9.02 o 
   6   0  13       35.35       39.68     10.63 o 
   7   0  13        0.73        2.74      9.27 o 
   0   1  13      201.77      186.68     21.58 o 
   1   1  13      415.69      426.95     16.65 o 
   2   1  13      336.43      352.62     15.47 o 
   3   1  13      267.33      286.06     15.78 o 
   4   1  13       65.43       74.05     10.28 o 
   5   1  13        4.29        2.97      5.98 o 
   6   1  13       25.60       25.70      8.26 o 
   7   1  13        6.28        3.24      6.76 o 
   0   2  13       55.89       55.25     11.36 o 
   1   2  13      417.89      385.40     16.32 o 
   2   2  13      186.43      195.12     18.01 o 
   3   2  13       46.57       47.51      7.95 o 
   4   2  13       11.23       16.37      7.57 o 
   5   2  13       48.67       71.87     19.54 o 
   6   2  13       20.53        7.80      7.05 o 
   0   3  13        6.02        3.00      7.22 o 
   1   3  13        3.81        5.45      5.07 o 
   2   3  13       46.86       44.90      7.52 o 
   3   3  13       86.81       87.21     11.75 o 
   4   3  13        7.94        9.89      5.54 o 
   5   3  13       25.98       15.14      8.56 o 
   6   3  13       25.06        0.27      6.94 o 
   0   4  13      141.67      137.52     18.73 o 
   1   4  13       11.88       11.83      5.52 o 
   2   4  13      115.06      121.83     11.93 o 
   3   4  13       38.89       38.14      8.46 o 
   4   4  13       11.52       10.25      6.51 o 
   5   4  13        7.69        7.83      6.31 o 
   6   4  13       11.72       -1.16      7.66 o 
   0   5  13      149.96      127.41     20.07 o 
   1   5  13       45.60       44.43      8.43 o 
   2   5  13       18.52       20.87      7.59 o 
   3   5  13      120.61      142.33     13.66 o 
   4   5  13       78.63       79.75     10.78 o 
   5   5  13       13.57       13.35      6.95 o 
   6   5  13       13.23        1.07      8.56 o 
   0   6  13      104.78       97.65     17.50 o 
   1   6  13       42.21       30.33      6.30 o 
   2   6  13       72.23       54.52     10.03 o 
   3   6  13        1.42       -0.55      5.56 o 
   4   6  13        6.57       12.73      7.01 o 
   5   6  13        6.92        6.42      9.02 o 
   0   7  13       30.28       33.62     13.62 o 
   1   7  13        8.81        9.08      5.84 o 
   2   7  13       48.92       39.21      9.71 o 
   3   7  13        1.98        9.95      6.36 o 
   4   7  13        0.61        1.50      7.84 o 
   5   7  13        1.38        5.64     12.02 o 
   0   8  13       14.23       23.95     21.90 o 
   1   8  13       15.86       18.78      8.29 o 
   2   8  13        0.34       -0.73      8.37 o 
   3   8  13        5.58       15.51      8.26 o 
   4   8  13        2.50       13.67     12.01 o 
   0   9  13        3.99        5.60     12.73 o 
   1   9  13       10.04       24.97     11.56 o 
   2   9  13        1.47       -0.58      8.53 o 
   3   9  13       11.82        8.85     12.35 o 
   0  10  13        8.01        9.42     13.75 o 
   1  10  13       22.01       25.07     18.21 o 
   0   0  14       28.06       28.25     12.41 o 
   1   0  14      260.00      223.47     18.77 o 
   2   0  14        2.28       -2.27      7.13 o 
   3   0  14       14.30       26.11     12.51 o 
   4   0  14       52.23       57.83     12.90 o 
   5   0  14       67.68       65.87     18.11 o 
   6   0  14        0.08        4.39      7.93 o 
   0   1  14      712.42      742.81     30.69 o 
   1   1  14      323.03      338.78     17.01 o 
   2   1  14      149.39      136.95     12.17 o 
   3   1  14       43.95       51.68      8.37 o 
   4   1  14       15.91       18.26      7.07 o 
   5   1  14        8.02       24.28      8.75 o 
   6   1  14       22.04       12.54      8.52 o 
   0   2  14      196.57      225.69     18.97 o 
   1   2  14       84.14      112.91     10.54 o 
   2   2  14       17.51       17.85      6.20 o 
   3   2  14       23.84       20.97      7.52 o 
   4   2  14      157.85      156.52     16.10 o 
   5   2  14       23.61       25.56      7.96 o 
   6   2  14        2.80        6.40      8.01 o 
   0   3  14        8.66       13.78      8.17 o 
   1   3  14       25.19       24.38      6.83 o 
   2   3  14       38.28       37.42      7.62 o 
   3   3  14       34.15       23.72      7.85 o 
   4   3  14       21.12       24.66      8.04 o 
   5   3  14       32.28       35.30      8.34 o 
   6   3  14        0.98       -9.54      6.83 o 
   0   4  14       16.07       15.28      8.13 o 
   1   4  14       79.98       73.83      9.19 o 
   2   4  14       54.02       44.99     13.93 o 
   3   4  14        2.08       -8.43      5.62 o 
   4   4  14       34.44       31.05      7.56 o 
   5   4  14       35.96       39.24     11.08 o 
   0   5  14       28.31       10.49      8.14 o 
   1   5  14       75.55       65.67     10.22 o 
   2   5  14        5.85        0.75      7.53 o 
   3   5  14       20.77       19.59     11.18 o 
   4   5  14        0.97        1.02      7.18 o 
   5   5  14        6.81        9.39      7.32 o 
   0   6  14        2.16       15.29     10.19 o 
   1   6  14       18.69        9.51      7.05 o 
   2   6  14       54.09       47.77      8.96 o 
   3   6  14        3.64       -0.74      6.57 o 
   4   6  14        6.43       -1.80      6.31 o 
   5   6  14       10.06       21.09     10.31 o 
   0   7  14       16.23       14.33     10.12 o 
   1   7  14        6.71        7.46      7.11 o 
   2   7  14       48.61       45.36     10.24 o 
   3   7  14        8.41        8.10      7.32 o 
   4   7  14        3.24       -3.00     12.24 o 
   0   8  14        3.26       10.72     10.89 o 
   1   8  14        8.20        5.70      7.99 o 
   2   8  14        7.09       -5.38      7.72 o 
   3   8  14        9.80       14.37      9.23 o 
   0   9  14        1.32       -8.91     11.46 o 
   1   9  14        2.40       10.59     13.88 o 
   2   9  14        3.15        3.13      7.95 o 
   1   0  15        2.23        8.31      7.91 o 
   2   0  15        0.25        3.40      8.12 o 
   3   0  15       45.21       54.74     12.19 o 
   4   0  15        4.81        4.70      9.19 o 
   5   0  15       14.54        7.94     14.68 o 
   0   1  15      181.70      177.39     23.01 o 
   1   1  15       50.40       62.98      8.93 o 
   2   1  15       35.58       47.93      8.36 o 
   3   1  15       16.62       15.93      6.84 o 
   4   1  15       34.64       42.99     11.79 o 
   5   1  15        4.69        7.55      9.74 o 
   0   2  15      121.27      113.83     15.63 o 
   1   2  15       10.72        7.80      5.95 o 
   2   2  15       44.31       38.47      7.80 o 
   3   2  15       52.10       44.06      9.70 o 
   4   2  15       39.13       31.95      9.05 o 
   5   2  15       60.43       43.93      9.13 o 
   0   3  15        3.24        4.36      7.87 o 
   1   3  15       14.28        5.69      6.48 o 
   2   3  15       48.92       22.99      9.00 o 
   3   3  15       38.10       29.59     10.64 o 
   4   3  15       15.40       16.26      7.90 o 
   5   3  15        4.10       -2.78      6.11 o 
   0   4  15        2.34       24.49     13.57 o 
   1   4  15        5.24        8.25      6.41 o 
   2   4  15       17.83       21.09      8.44 o 
   3   4  15        2.84        0.90      7.48 o 
   4   4  15        2.96       12.92      7.15 o 
   5   4  15       33.82       24.58     11.27 o 
   0   5  15       24.49       20.63      9.23 o 
   1   5  15       10.39       15.32      7.18 o 
   2   5  15        0.26       -4.00      7.02 o 
   3   5  15        5.88       10.58      6.73 o 
   4   5  15        2.01        3.86      6.95 o 
   0   6  15        1.06        3.10      9.96 o 
   1   6  15       22.37       15.21      7.39 o 
   2   6  15        9.92        5.19      6.53 o 
   3   6  15       13.49       -4.86      5.68 o 
   4   6  15        1.56        5.82      7.26 o 
   0   7  15       38.20       18.48     11.14 o 
   1   7  15        6.18        9.83      7.39 o 
   2   7  15       37.48       34.79      8.21 o 
   3   7  15        4.29        4.39      7.11 o 
   0   8  15        6.35        8.47     10.76 o 
   1   8  15        0.60       -2.65      7.40 o 
   2   8  15        1.68       -0.59      8.86 o 
   0   0  16       26.34       20.63     16.04 o 
   1   0  16        0.00        3.78      9.25 o 
   2   0  16       21.01       28.52     12.00 o 
   3   0  16       80.44       72.78     14.93 o 
   4   0  16       64.32       47.55     18.06 o 
   5   0  16       17.20       32.58     15.78 o 
   0   1  16        8.96       26.08     10.83 o 
   1   1  16        5.44       10.69      6.53 o 
   2   1  16        7.32        7.31      6.29 o 
   3   1  16        8.96       14.85      7.01 o 
   4   1  16        4.62        8.94      7.63 o 
   5   1  16       16.65       21.90     13.58 o 
   0   2  16       39.29       41.15     12.42 o 
   1   2  16        5.65       15.62      7.49 o 
   2   2  16       14.78       14.89      6.95 o 
   3   2  16       23.45       17.91      8.60 o 
   4   2  16       10.40       16.59      8.47 o 
   5   2  16       30.43       33.14     12.17 o 
   0   3  16        0.40        7.88      9.26 o 
   1   3  16        7.66       15.12      7.32 o 
   2   3  16       15.37       23.53     12.39 o 
   3   3  16       40.60       42.32     10.41 o 
   4   3  16       17.21       24.01      9.73 o 
   0   4  16        0.58        2.40      8.33 o 
   1   4  16        2.31        7.43      7.59 o 
   2   4  16        6.61        9.53      8.02 o 
   3   4  16       12.84       17.08      8.62 o 
   4   4  16       10.36       10.84      7.35 o 
   0   5  16       20.69       26.52     13.77 o 
   1   5  16       11.45       12.57      7.48 o 
   2   5  16        3.56       -5.86      9.81 o 
   3   5  16       23.39       14.00      8.96 o 
   4   5  16        6.44       17.57     15.79 o 
   0   6  16        6.34       11.51     11.35 o 
   1   6  16        1.72        6.67      7.97 o 
   2   6  16        5.37        8.63      6.44 o 
   3   6  16       15.44        8.78      7.37 o 
   0   7  16       16.19        2.23      9.80 o 
   1   7  16       14.58       15.15      8.92 o 
   2   7  16        4.18        9.49     24.83 o 
   1   0  17        3.83        8.52      9.44 o 
   2   0  17       13.85       10.79     10.23 o 
   3   0  17       58.03       93.65     16.66 o 
   4   0  17       16.04       10.46     14.04 o 
   0   1  17       67.42       70.00     18.14 o 
   1   1  17       10.93        8.65      6.86 o 
   2   1  17       32.98       26.15      8.12 o 
   3   1  17       24.80       29.60      9.36 o 
   4   1  17        5.06        3.28      9.50 o 
   0   2  17       36.53       68.75     15.26 o 
   1   2  17        0.69        5.78      7.60 o 
   2   2  17        3.70       17.52      8.66 o 
   3   2  17       31.66       60.57     11.32 o 
   4   2  17        3.58       -0.45     10.51 o 
   0   3  17        8.97       17.61     11.29 o 
   1   3  17        6.79        7.13      7.72 o 
   2   3  17       25.01       13.03      8.88 o 
   3   3  17       15.58        2.55      8.71 o 
   0   4  17        5.61       -2.40      9.40 o 
   1   4  17       20.49       22.38      8.98 o 
   2   4  17        9.62       29.92     10.61 o 
   3   4  17       10.67        0.04      8.43 o 
   0   5  17        6.09       20.60     12.76 o 
   1   5  17        1.39       13.88      9.47 o 
   2   5  17        1.12        0.30      8.19 o 
   0   6  17       14.39        0.10     11.35 o 
   1   6  17       10.71       38.50     18.84 o 
   0   0  18        2.67       -1.02     16.55 o 
   1   0  18        0.47       -6.59      9.79 o 
   2   0  18        2.06       -5.22     10.23 o 
   3   0  18        2.10      -16.81     18.59 o 
   0   1  18        4.02       16.45     13.49 o 
   1   1  18       15.30       22.56     11.42 o 
   2   1  18       46.28       56.92     10.74 o 
   0   2  18        7.20       -9.26     10.44 o 
   1   2  18       28.51       29.64      9.35 o 
   2   2  18       39.86       55.02     12.63 o 
   0   3  18        1.93       19.34     11.97 o 
   1   3  18       67.14       83.87     14.68 o 
   2   3  18        0.04       -1.05      9.98 o 
   0   4  18        1.79        1.54     13.23 o 
   1   4  18        2.38       10.35     14.25 o 
                                                 
